# Supplementary material for: Nurses’ understanding of the necessity of core items recommended by the latest Utstein resuscitation registry template for in-hospital cardiac arrest: A cross-sectional study
Source: Resusc Plus. 2024 Sep 3;20:100757. doi: 10.1016/j.resplu.2024.100757 (PMC11404068; doi:10.1016/j.resplu.2024.100757)
Supplement: Supplementary Data 2 [file mmc2.xlsx]

## Sheet: Supplementary Table 1
Supplementary Table 1. Participants' characteristics and understanding of the necessity of the core items based on experience of encountering IHCA (n=492)
	Encountering IHCA				Not encountering IHCA
	n=256				n=235
	n		(%)		n		(%)
Participants' characteristics
Years of experience as a nurse
≤ 1 year	3		(1.2)		19		(8.1)
2–4 years	31		(12.1)		70		(29.7)
5–10 years	44		(17.2)		61		(25.8)
≥ 11 years	178		(69.5)		86		(36.4)
Working in critical care unita	46		(18.0)		20		(8.5)
Awareness of the Utstein-style reporting template for IHCA	21		(8.2)		5		(2.1)
Experience learning how to write resuscitation documentation	134		(52.3)		86		(36.4)
Certification of BLS or ALS instructor	15		(5.9)		5		(2.1)
Participants' needs
A documentation form listing the items to be recorded	214		(83.6)		211		(89.4)
Opportunity of how to write resuscitation documentation
Very troubled	61		(23.8)		75		(31.8)
Moderately troubled	133		(52.0)		136		(57.6)
Slightly troubled	48		(18.8)		25		(10.6)
No trouble	14		(5.5)		0
Necessity of the Utstein core items
Patient
Age	79		(30.9)		79		(33.5)
Sex	86		(33.6)		69		(29.2)
Pre-event data
Subject type	149		(58.2)		125		(53.4)
Cardiac arrest process
Date/time of event	242		(94.5)		215		(91.1)
Event location	176		(68.8)		161		(68.2)
Event witnessed	165		(64.5)		119		(50.4)
Resuscitation team called	223		(87.1)		203		(86.0)
Date/time of resuscitation team called	207		(80.9)		195		(82.6)
Monitored cardiac arrest	141		(55.1)		123		(52.1)
Chest compressions	240		(93.8)		217		(91.1)
Date/time of chest compression	245		(95.7)		219		(92.8)
Initial rhythm	209		(81.6)		186		(78.8)
AED used	233		(91.0)		213		(90.3)
Defibrillator shocks delivered	238		(93.0)		221		(93.6)
Date/time of defibrillator shocks delivered	238		(93.0)		213		(90.3)
Outcomes
Date/time of CPR stopped	240		(93.8)		218		(92.4)
Reason CPR stopped	226		(88.3)		199		(84.3)
Any ROSC	244		(95.3)		233		(94.5)
AED, automated external defibrillator; ALS, advanced life support; BLS, basic life support; CPR, cardiopulmonary resuscitation; IHCA, in-hospital cardiac arrest; ROSC, return of spontaneous circulation.
aIncluding ICU (intensive care unit), HCU (high care unit), CCU (cardiac care unit), ES-ICU (emergency & stroke intensive care unit), and ER (emergency room).
