# Supplementary material for: Nurses’ understanding of the necessity of core items recommended by the latest Utstein resuscitation registry template for in-hospital cardiac arrest: A cross-sectional study
Source: Resusc Plus. 2024 Sep 3;20:100757. doi: 10.1016/j.resplu.2024.100757 (PMC11404068; doi:10.1016/j.resplu.2024.100757)
Supplement: Supplementary Data 3 [file mmc3.xlsx]

## Sheet: Supplementary Table 2
Supplementary Table 2. Participants' characteristics and understanding of the necessity of the core items based on understanding and confidence in BLS (n=492)
	Understanding and confident				Not understanding and confident
	n=61				n=431
	n		(%)		n		(%)
Participants' characteristics
Years of experience as a nurse
≤ 1 year	1		(1.6)		21		(4.9)
2–4 years	5		(8.2)		96		(22.3)
5–10 years	14		(23.0)		91		(21.1)
≥ 11 years	41		(67.2)		223		(51.7)
Working in critical care unita	19		(31.1)		47		(10.9)
Experience of encountering IHCA	50		(82.0)		206		(47.8)
Awareness of the Utstein-style reporting template for IHCA	4		(6.6)		22		(5.1)
Experience learning how to write resuscitation documentation	34		(55.7)		186		(43.2)
Certification of BLS or ALS instructor	6		(9.8)		14		(3.2)
Participants' needs
A documentation form listing the items to be recorded	48		(78.7)		377		(87.5)
Opportunity of how to write resuscitation documentation
Very troubled	6		(9.8)		130		(30.2)
Moderately troubled	23		(37.7)		246		(57.1)
Slightly troubled	21		(34.4)		52		(12.1)
No trouble	11		(18.0)		3		(0.7)
Necessity of the Utstein core items
Patient
Age	20		(32.8)		138		(32.0)
Sex	22		(36.1)		133		(30.9)
Pre-event data
Subject type	36		(59.0)		239		(55.5)
Cardiac arrest process
Date/time of event	59		(96.7)		398		(92.3)
Event location	47		(77.0)		290		(67.3)
Event witnessed	49		(80.3)		235		(54.4)
Resuscitation team called	51		(83.6)		375		(87.0)
Date/time of resuscitation team called	47		(77.0)		355		(82.4)
Monitored cardiac arrest	36		(59.0)		228		(52.9)
Chest compressions	58		(95.1)		399		(92.6)
Date/time of chest compression	60		(98.4)		404		(93.7)
Initial rhythm	51		(83.6)		344		(79.8)
AED used	55		(90.2)		391		(90.7)
Defibrillator shocks delivered	57		(93.4)		402		(93.3)
Date/time of defibrillator shocks delivered	54		(88.5)		397		(92.1)
Outcomes
Date/time of CPR stopped	57		(93.4)		401		(93.0)
Reason CPR stopped	52		(85.2)		373		(86.5)
Any ROSC	59		(96.7)		408		(94.7)
AED, automated external defibrillator; ALS, advanced life support; BLS, basic life support; CPR, cardiopulmonary resuscitation; IHCA, in-hospital cardiac arrest; ROSC, return of spontaneous circulation.
aIncluding ICU (intensive care unit), HCU (high care unit), CCU (cardiac care unit), ES-ICU (emergency & stroke intensive care unit), and ER (emergency room).
